# Supplementary material for: Assessment of salivary microRNA by RT-qPCR: Facing challenges in data interpretation for clinical diagnosis
Source: PLoS One. 2024 Dec 10;19(12):e0314733. doi: 10.1371/journal.pone.0314733 (PMC11630609; doi:10.1371/journal.pone.0314733)
Supplement: S1 Dataset — (XLSX) [file pone.0314733.s021.xlsx]

## Sheet: Figure 1
Figure 1C
	Participant	1st Sampling	2nd Sampling	3rd Sampling	4th Sampling
	P1	98.4	169.12	121.5	211.2
	P2	319.6	179.16	89.3	101.7
	P3	100.2	123.35	87.1	95.7
	P4	356.2	235.22	208.5	44.6
	P5	26.3	39.98	34.4	36.3
	P6	47.4	48.72	39.8	46.9
	P7	136	149.98	123.5	121.8
	P8	193.5	98.72	154.3	60.8
	P9	170.6	96.02	73	122.4
	P10	262.2	188.64	169.42	162.4
Figure 1D
	Participant	SP6 spike-in
	P1	21.73
	P2	21.72
	P3	21.72
	P4	21.7
	P5	21.84
	P6	21.75
	P7	21.74
	P8	21.56
	P9	21.65
	P10	21.7

## Sheet: Figure 2
	hsa-Let7a-5p						hsa-let7f-5p						hsa-miR148a-3p
	Participant	1st Sampling	2nd Sampling	3rd Sampling	4th Sampling		Participant	1st Sampling	2nd Sampling	3rd Sampling	4th Sampling		Participant	1st Sampling	2nd Sampling	3rd Sampling	4th Sampling
	P1	24.75	25.13	25.56	23.72		P1	26.15	25.93	24.36	25.05		P1	27.06	25.15	24.98	24.81
	P2	25.28	22.8	22.245	24.16		P2	24.35	23.19	24.06	24.17		P2	25.29	23.7	22.99	25.37
	P3	26.525	23.81	22.365	23.68		P3	25.92	24.15	23.91	24.19		P3	26.855	24.92	24.255	25.5
	P4	25.68	24.11	22.2	25.48		P4	25.25	25.02	23.02	24.81		P4	26.75	25.46	24.345	26.7
	P5	27.125	26.73	25.39	26.05		P5	27.62	26.97	26.19	27.08		P5	28.365	26.7	26.99	27.53
	P6	26.05	25.64	24.525	26		P6	27.47	27.17	26.43	27.28		P6	28.365	26.7	26.82	27.53
	P7	24.505	24.16	23.675	25.17		P7	26.79	23.61	24.37	24.29		P7	27.915	25.96	24.84	26.62
	P8	25.805	25.67	25.55	25.75		P8	25.49	23.98	23.2	24.32		P8	27.385	25.92	26.48	26.71
	P9	26.115	26.16	24.32	26.91		P9	25.88	24.94	23.15	26.17		P9	28.45	26.73	25.085	28.1
	P10	24.89	24.73	24.89	25.73		P10	26.61	24.99	23.17	25.19		P10	26.26	24.83	25.06	26.89
	hsa-miR26b-3p						hsa-miR107						hsa-miR103a-3p
	Participant	1st Sampling	2nd Sampling	3rd Sampling	4th Sampling		Participant	1st Sampling	2nd Sampling	3rd Sampling	4th Sampling		Participant	1st Sampling	2nd Sampling	3rd Sampling	4th Sampling
	P1	26.015	24.33	22.56	23.5		P1	27.02	26.03	24.92	24.61		P1	26.43	25.16	24.99	24.28
	P2	23.345	21.9	21.135	22.26		P2	24.92	23.55	22.955	25.77		P2	24.285	22.78	22.18	25.87
	P3	25.915	24.55	24.195	25.62		P3	26.835	25.52	24.845	26.03		P3	26.19	24.74	24.165	25.66
	P4	24.845	24.22	23.32	25.13		P4	25.945	25.06	24.295	26.51		P4	25.735	24.5	23.54	26.08
	P5	28.41	27.47	26.88	27.08		P5	29.37	28.07	26.86	27.63		P5	29.02	27.27	26.11	27.07
	P6	28.41	27.47	26.53	27.08		P6	29.37	28.07	27.98	27.63		P6	29.02	27.27	26.72	27.07
	P7	26.81	25.61	23.895	25.72		P7	27.86	26.45	25.67	27.11		P7	27.475	25.68	22.925	26.7
	P8	26.475	25.08	26.21	26.02		P8	27.51	26.47	27.515	26.99		P8	27.355	25.91	26.79	26.63
	P9	26.81	25.34	23.955	26.57		P9	28.14	26.58	25.545	28		P9	28.405	26.16	24.735	27.52
	P10	25.36	23.89	23.44	25.74		P10	26.52	25.21	26.08	27.26		P10	26.875	24.86	25.19	26.42

## Sheet: Figure 3
Figure 3A
	10^x Synthetic miRNA (copies/ uL)	hsa-Let7a-5p				hsa-Let7f-5p				hsa-miR148a-3p				hsa-miR26b-35				hsa-miR107				hsa-miR103a-3p
	NT-RT
	NT-qPCR
	0	27.19	27.18	27.02	27.42	32.22	33.12	32.34	32.13	27.28	27.44	27.61	29.13	26.45	27.26	28.12	26.52	25.76	25.78	26.47	26.59	32.58	32.59
	1	25.34	25.3	25.43	27.65	29.43	29.59	29.65	29.46	24.54	24.53	24.84	29.46	25.54	26.75	27.72	27.48	24.99	25.27	26.19	26.07	32.05	31.68
	2	27.65	27.47	27.69	25.6	29.12	29.14	29.34	29.69	26.34	26.55	27.54	29.69	25.29	25.52	26.27	26.03	23.53	25.23	25.58	25.56	31.92	32.23
	3	24.85	24.65	25.66	25.53	27.51	27.76	27.73	27.94	25.96	25.96	26.57	27.94	19.94	25.56	25.77	25.86	22.07	23.83	24.64	24.69	28.16	28.35
	4	24.81	25.24	25.49	25.32	26.93	26.94	26.81	26.88	22.57	25.31	26.05	26.88	21.01	24.48	24.99	24.7	22.59	22.83	23.13	23.46	26.65	26.7
	5	23.69	23.64	24.62	24.67	24.86	24.95	25.46	25.66	24.27	24.23	25.16	25.66	23.61	23.64	24.03	24.04	22.08	22.2	23.09	22.98	23.55	23.47
	6	21.01	20.78	21.55	21.49	22.12	22.18	22.94	23.01	20.61	20.86	20.67	23.01	19.86	20.28	20.64	20.89	19.48	19.61	19.6	19.7	20	20.09
	7	17.25	16.97	17.59	17.61	18.33	18.46	18.86	18.85	17.03	17.32	17.79	18.85	16.72	16.92	17.25	17.32	15.69	15.95	16.32	16.44	16.87	16.86
	8	13.89	13.81	14.17	13.95	14.46	14.53	14.99	14.98	14.03	14.05	14.2	14.98	13.3	13.49	13.58	13.76	12.85	13.09	13.02	12.91	13.15	13.19
	9	10.33	10.27	10.69	10.71	10.8	10.84	10.8	10.84	10.1	10.02	10.33	10.84	9.88	9.98	9.24	9.36	8.98	9.49	9.25	9.25	9.25	9.15
	10	6.9	6.96	7.03	7.12	6.55	6.68	7.11	7.09	6.41	6.49	6.43	7.09	6.38	6.55	6.59	6.41	6.41	7	6.46	6.66	6.61	6.83
	11	6	6	6	6	6	6	6	6	6	5	6	6	5	5	5	5	5	5	5	5	6	6
	12	5	5	5	5	5	5	5	5	5	5	5	5	5	5	5	5	5	5	5	5	5	5
Figure 3B
		miRNA assay
	Template	hsa-Let7a-5p		hsa-Let7f-5p		hsa-miR148a-3p		hsa-miR26b-35		hsa-miR107		hsa-miR103a-3p
	hsa-Let7a-5p	10.27	10.53	19.02	19.95
	hsa-Let7f-5p	14.23	14.42	10.79	10.81	35
	hsa-miR148a-3p	35	35	35	35	10.02	10.46	28.92	28.97	27.06	27.49	27.47	27.83
	hsa-miR26b-35	28.18	28.81	26.86	27.25	16.42	17.14	9.29	9.98	21.76	22.69	21.56	22.26
	hsa-miR107	29.81	29.92	28.7	28.72	21.84	22.21	21.53	21.78	9.1	9.48	9.85	9.97
	hsa-miR103a-3p	26.63	26.79	24.95				35		9.44	9.56	9.04	9.1
Figure 3C
		miRNA assay
	Template	hsa-Let7a-5p		hsa-Let7f-5p		hsa-miR148a-3p		hsa-miR26b-35		hsa-miR107		hsa-miR103a-3p
	hsa-Let7a-5p	24.63	24.69	27.68	28.02						35
	hsa-Let7f-5p	27.67	27.68	25.63	25.55					35		35
	hsa-miR148a-3p	24.7	23.85	29.08	28.91	26.62	25.25				35
	hsa-miR26b-35		35	30.41	31.07	32.48	33.01	24.33	23.96			35
	hsa-miR107	25.29	24.87	30.52	30.81	35		35	35	24	23.52	24.71	24
	hsa-miR103a-3p	24.51	24.94	30.3	30.16					23.98	23.94	23.9	23.55
	NT						35			35

## Sheet: Figure 4
Figure 4A
		Exp 1			Exp 2
	10^x Synthetic miRNA (copies/ uL)	ON target	OFF target	OFF target spike-in	ON target	OFF target	OFF target spike-in
	NT-RT	35		19.53			20.83
	NT-qPCR			18.02			19.79
	-1	22.32	24.25	17.82	22.88	25.03	19.73
	0	20.79	25	18.97	21.16	25.84	19.49
	1	20.16	24.64	17.83	20.77	25.65	19.24
	2	20.44	23.88	17.95	20.81	24.55	20.13
	3	20.25	22.82	17.52	20.67	23.77	19.66
	4	18.87	24.78	18.05	19.24	25.53	19.31
	5	19.43	23.26	18.61	19.73	23.93	18.89
	6	19.78	22.01	18.16	20.17	22.68	18.61
	7	18.09	21.13	16.57	18.56	21.94	17.81
	8	14.95	18.16	14.43	15.17	18.76	15.51
	9	11.27	15.04	10.98	11.5	15.55	11.74
	10	7.57	11.54	7.41	7.61	11.93	8
	11	6	9.72	6	6	10.13	6
	12	5	9.08	5	5	9.53	5
Figure 4B
		Exp 1			Exp 2
	10^x Synthetic miRNA (copies/ uL)	ON target	OFF target	OFF target spike-in	ON target	OFF target	OFF target spike-in
	NT-RT		35	20.6		35	20.73
	NT-qPCR			20.21			21.01
	-1	20.52	32.66	19.88	22.01	35	20.82
	0	21.11	30.73	20.16	22.76	32.4	20.2
	1	20.94	30.2	20.14	22.57	32.08	20.21
	2	19.74	30.53	18.87	21.16	32.02	20.05
	3	18.89	30.22	19.19	20.22	31.95	20.51
	4	20.77	29.02	17.95	22.08	30.44	18.82
	5	19.53	29.17	18.12	20.85	31.03	19.05
	6	18.12	29.7	18.18	19.43	31.55	19.46
	7	17.32	28	17.5	18.61	29.83	18.74
	8	14.04	24.66	14.6	15.02	26.09	15.19
	9	10.77	20.69	11.33	11.48	21.94	12.28
	10	6.88	16.73	9.25	7.52	17.62	7.81
	11	6	14.47	6	6	15.42	6
	12	5	13.92	5	5	14.52	5

## Sheet: Figure 5
		Condition
	spiked 10^x Synthetic miRNA (copies/ uL)	H2O	P1	P3	P4	P5	P6	P8	P9
	H2O		23.95	23.27	24.99	25.91	25.74	25.58	27.18
	-1	26.815	23.93	23.26	24.62	25.7	25.06	25.35	26.43
	2	26.015	24.09	23.46	24.54	25.16	24.93	24.98	26.02
	5	23.465	23.31	23	23.85	24.25	24.02	23.91	24.61
	6	21.26	21.82	21.78	22.46	22.33	22.17	22.23	22.71

## Sheet: Figure S3
		SP6 spike-in
	Participant	1st Sampling	2nd Sampling	3rd Sampling	4th Sampling
	P1	22.86	22.09	22.89	24.46
	P2	21.355	23.17	22.72	22.76
	P3	21.375	23.09	22.85	23.67
	P4	21.915	24	23.83	23.5
	P5	23.87	23.11	22.71	22.48
	P6	23.61	23.14	21.75	22.73
	P7	22.61	23.75	23.16	22.37
	P8	24.17	23.15	23.52	23.02
	P9	24.815	24.51	22.16	23.84
	P10	25.695	25.31	23.81	23.92

## Sheet: Figure S5
	miRNA assay	Participant	Spiked	Ct
	Let7a5p	P2	No	20.61
	Let7a5p	P2	Yes	20.79
	Let7a5p	P6	No	24.07
	Let7a5p	P6	Yes	24.23
	Let7a5p	P7	No	21.88
	Let7a5p	P7	Yes	22.23
	148a3p	P2	No	21.27
	148a3p	P2	Yes	21.51
	148a3p	P6	No	24.5
	148a3p	P6	Yes	24.62
	148a3p	P7	No	22.76
	148a3p	P7	Yes	23.02
	107	P2	No	20.91
	107	P2	Yes	21.09
	107	P6	No	24.67
	107	P6	Yes	24.92
	107	P7	No	23.04
	107	P7	Yes	23.24
	26b5p	P2	No	19.14
	26b5p	P2	Yes	19.26
	26b5p	P6	No	23.12
	26b5p	P6	Yes	23.3
	26b5p	P7	No	21.81
	26b5p	P7	Yes	22.21
	103a3p	P2	No	20.57
	103a3p	P2	Yes	20.68
	103a3p	P6	No	24.48
	103a3p	P6	Yes	24.62
	103a3p	P7	No	22.76
	103a3p	P7	Yes	22.9
	Let7f5p	P2	No	23.57
	Let7f5p	P2	Yes	23.82
	Let7f5p	P6	No	27.57
	Let7f5p	P6	Yes	27.61
	Let7f5p	P7	No	25.18
	Let7f5p	P7	Yes	25.46

## Sheet: Figure S9
	Participant P2
	Concentration	hsa-Let7a-5p	hsa-Let7f-5p	hsa-miR148a-3p	hsa-miR107	hsa-miR26b-5p	hsa-miR103a-3p
	1ng	29.57	29.69	30.18	29.92	27.99	29.06
	10ng	25.89	25.9	26.59	26.49	24.44	25.81
	50ng	23.26	23.17	23.7	23.55	21.9	22.78
	100ng	22.08	22.06	22.76	22.52	20.8	21.72
	200ng	21.55	21.09	21.83	21.56	19.96	20.98
	300ng	20.7	20.69	21.03	20.71	19.25	20.27
	Participant P6
	Concentration	hsa-Let7a-5p	hsa-Let7f-5p	hsa-miR148a-3p	hsa-miR107	hsa-miR26b-5p	hsa-miR103a-3p
	1ng	31.63	29.34	32.92	32.18	31.97	32.37
	10ng	28.44	27.9	28.86	29.23	28.08	28.65
	50ng	25.64	25.14	25.96	26.45	25.61	25.68
	100ng	24.6	23.02	25.12	25.26	24.6	24.79
	200ng	23.79	21.83	23.98	24.46	23.69	23.84
	300ng	21.7	20.69	22.03	22.71	20.25	21.27
	Participant P7
	Concentration	hsa-Let7a-5p	hsa-Let7f-5p	hsa-miR148a-3p	hsa-miR107	hsa-miR26b-5p	hsa-miR103a-3p
	1ng	29.98	31.26	30.98	31.21	30.02	31.04
	10ng	27.09	28.87	27.97	27.87	27.05	27.43
	50ng	24.16	25.53	24.93	25.24	24.66	24.56
	100ng	23.33	24.09	24.26	24.3	23.59	23.69
	200ng	22.26	23.39	23.03	23.14	22.65	22.52
	300ng	21.68	22.19	22.32	22.25	21.74	21.84
